# Supplementary material for: Oxidized-LDL Deteriorated the Renal Residual Function and Parenchyma in CKD Rat through Upregulating Epithelial Mesenchymal Transition and Extracellular Matrix-Mediated Tubulointerstitial Fibrosis—Pharmacomodulation of Rosuvastatin
Source: Antioxidants (Basel). 2022 Dec 15;11(12):2465. doi: 10.3390/antiox11122465 (PMC9774560; doi:10.3390/antiox11122465)
Supplement: Supplementary file 1 [file antioxidants-11-02465-s001.zip]

Archive with 1 entries (1 files):
- antioxidants-2017021-supplementary.pdf
